# Supplementary material for: Structural and dynamic changes in P-Rex1 upon activation by PIP3 and inhibition by IP4
Source: eLife. 2024 Jul 31;12:RP92822. doi: 10.7554/eLife.92822 (PMC11290822; doi:10.7554/eLife.92822)
Supplement: Figure 2—figure supplement 1—source data 1. [file elife-92822-fig2-figsupp1-data1.zip]

Archive with 4 entries (4 files):
- Figure2_FigureSupplement1ΓÇôSourceData2.tiff
- __MACOSX/._Figure2_FigureSupplement1ΓÇôSourceData2.tiff
- Figure2_FigureSupplement1ΓÇôSourceData1.JPG
- __MACOSX/._Figure2_FigureSupplement1ΓÇôSourceData1.JPG
