# Supplementary material for: Structural and dynamic changes in P-Rex1 upon activation by PIP3 and inhibition by IP4
Source: eLife. 2024 Jul 31;12:RP92822. doi: 10.7554/eLife.92822 (PMC11290822; doi:10.7554/eLife.92822)
Supplement: Figure 5—figure supplement 1—source data 1. [file elife-92822-fig5-figsupp1-data1.zip]

Archive with 15 entries (14 files):
- Figure5_FigureSupplement1-SourceData/
- Figure5_FigureSupplement1-SourceData/Fig5_FigSup1_SourceData.pdf
- __MACOSX/Figure5_FigureSupplement1-SourceData/._Fig5_FigSup1_SourceData.pdf
- Figure5_FigureSupplement1-SourceData/PREX1 HeLa CRISPR KO (Rep 1-3)002.tif
- __MACOSX/Figure5_FigureSupplement1-SourceData/._PREX1 HeLa CRISPR KO (Rep 1-3)002.tif
- Figure5_FigureSupplement1-SourceData/PREX1 HeLa CRISPR KO (Rep 1-3)003.tif
- __MACOSX/Figure5_FigureSupplement1-SourceData/._PREX1 HeLa CRISPR KO (Rep 1-3)003.tif
- Figure5_FigureSupplement1-SourceData/PREX1 HeLa CRISPR KO (Rep 1-3)001.tif
- __MACOSX/Figure5_FigureSupplement1-SourceData/._PREX1 HeLa CRISPR KO (Rep 1-3)001.tif
- Figure5_FigureSupplement1-SourceData/PREX1 HeLa CRISPR KO mig ctrls (Rep 1-4)004.tif
- __MACOSX/Figure5_FigureSupplement1-SourceData/._PREX1 HeLa CRISPR KO mig ctrls (Rep 1-4)004.tif
- Figure5_FigureSupplement1-SourceData/PREX1 HeLa CRISPR KO mig ctrls (Rep 1-4)005.tif
- __MACOSX/Figure5_FigureSupplement1-SourceData/._PREX1 HeLa CRISPR KO mig ctrls (Rep 1-4)005.tif
- Figure5_FigureSupplement1-SourceData/PREX1 HeLa CRISPR KO mig ctrls (Rep 1-4)006.tif
- __MACOSX/Figure5_FigureSupplement1-SourceData/._PREX1 HeLa CRISPR KO mig ctrls (Rep 1-4)006.tif
